# Supplementary material for: Spatial and Seasonal Changes in Microbial Community of Hynobius amjiensis Breeding Pools in a Sphagnum-Dominated Peatland
Source: Microorganisms. 2024 Jun 30;12(7):1344. doi: 10.3390/microorganisms12071344 (PMC11279080; doi:10.3390/microorganisms12071344)
Supplement: Supplementary file 1 [file microorganisms-12-01344-s001.zip]

Archive with 1 entries (1 files):
- microorganisms-3055810-supplementary.pdf
